# Supplementary material for: The mechanism underlying B-cell developmental dysfunction in Kawasaki disease based on single-cell transcriptomic sequencing
Source: Front Immunol. 2024 Oct 23;15:1438640. doi: 10.3389/fimmu.2024.1438640 (PMC11537935; doi:10.3389/fimmu.2024.1438640)
Supplement: Supplementary file 11 [file Table1.xlsx]

## Sheet: Sheet1
Upregulated gene lists of KD patients before treatment from four comparsion groups
Upregulated genes in KD_BT_vs_Febrile				Upregulated genes in KD_BT_vs_KD_AT				Upregulated genes in KD_BT_GSE168732_vs_Febrile				Upregulated genes in KD_BT_GSE168732_vs_KD_AT_GSE168732
gene	p_val	avg_log2FC		gene	p_val	avg_log2FC		gene	p_val	avg_log2FC		gene	p_val	avg_log2FC
ACSL1	1.17493e-07	0.428503		AC005050.3	5.19486e-12	0.26737		AFF3	0	0.509664		ACSL1	8.3199e-164	0.623676
AL034397.3	2.98708e-38	0.263293		AC020656.1	9.018e-23	0.297373		AQP3	0	0.273212		ACTB	0	0.317232
ANXA3	1.41308e-125	0.330579		ACSL1	0.360746	0.61783		BACH2	0	0.482861		AFF3	1.18718e-09	0.612823
ARHGAP26	2.35796e-164	0.367939		ADGRE2	0	0.340809		BANK1	0	0.416188		AIF1	3.35036e-25	0.66691
BASP1	5.3875e-53	0.389864		ADM	1.02286e-18	0.313836		CCR7	5.51484e-229	0.59865		AL034397.3	0	0.280161
BST1	5.60185e-06	0.265613		AIF1	7.24615e-174	0.842359		CD19	0.0270958	0.291601		ALOX5	0	0.545409
C5AR1	0.00877265	0.333825		AL034397.3	9.64218e-81	0.331704		CD22	2.05758e-110	0.310627		ALPL	0.303077	0.267487
CAMP	2.12172e-204	0.745778		ALAS2	8.27347e-91	0.331169		CD24	8.88826e-17	0.313085		ANPEP	2.6673e-52	0.26659
CD177	9.45602e-40	0.375714		ANPEP	0.0149201	0.260212		CD72	0	0.325558		AOAH	2.31274e-52	0.473666
CMTM2	0	0.327125		ANXA3	1.00951e-256	0.319434		CD74	6.71784e-12	0.368606		APLP2	0.000822488	0.537517
CSF3R	5.74509e-117	0.610819		APLP2	4.61758e-152	0.423401		CD79A	0	0.687919		APOBEC3A	3.64783e-187	0.75255
DEFA3	0	2.32888		APOBEC3A	4.55853e-18	0.438403		CD79B	0	0.566184		AQP9	0	0.568606
DUSP1	1.43065e-175	0.319996		ARHGAP26	9.34222e-70	0.390712		FCER2	3.55351e-19	0.265339		BACH2	1.4869e-299	0.422206
EPHB1	0	0.447341		BASP1	9.08412e-05	0.73846		FCRL1	6.07385e-154	0.45816		BANK1	6.00117e-22	0.542335
FCGR2A	5.22961e-08	0.452623		BCL2A1	0.18113	0.664177		FCRLA	3.93488e-276	0.413741		BASP1	7.87995e-49	0.677394
FCGR3B	0	0.947223		BST1	9.22228e-37	0.41518		HBB	0	1.05608		BCL2A1	2.81991e-39	0.521279
FOLR3	0	0.277453		C19orf38	5.36628e-15	0.339277		HLA-DQA1	0	0.262752		BLVRA	1.49252e-83	0.292539
FPR1	5.33604e-53	0.363523		C5AR1	8.3063e-12	0.561147		HLA-DQA2	3.98197e-10	0.286187		BST1	0	0.252545
FTH1	1.07189e-07	0.283112		CALHM6	0	0.314996		HLA-DRA	1.4643e-09	0.304461		C5AR1	0	0.331103
G0S2	4.13721e-177	0.564851		CAMP	1.50256e-175	0.33103		IGHD	5.53036e-10	0.328795		CALHM6	2.6823e-16	0.371425
GK	1.00847e-194	0.281575		CAPG	3.47461e-40	0.368279		IGHV1-18	6.50787e-203	0.272839		CAPG	1.57898e-47	0.253027
HBA1	8.54459e-250	0.758772		CCR1	1.23721e-25	0.429011		IGHV1-24	0	0.321917		CASP1	2.47591e-65	0.304074
HBB	0	1.66178		CD14	9.37534e-20	0.515146		IGHV2-5	2.31582e-58	0.728919		CCR1	1.4908e-102	0.366409
HIST1H2AC	3.40139e-52	0.260173		CD177	5.40245e-62	0.450957		IGHV5-51	0.633188	0.373475		CD14	3.02357e-79	0.5925
HP	1.82391e-285	0.394353		CD74	3.60124e-07	0.339821		IGKC	0	0.622759		CD22	8.98727e-33	0.370031
IFIT1	0	0.34709		CD79A	3.64892e-57	0.332818		IGKV1D-13	1.01066e-102	0.283299		CD24	4.09467e-280	0.315382
IFITM3	2.75408e-204	0.689736		CD79B	0.00523822	0.276863		IGKV2-30	0	0.37151		CD300E	0	0.344584
IGSF6	3.18372e-115	0.272802		CDA	5.93168e-81	0.533867		IGLV1-51	3.17355e-70	0.582736		CD36	0	0.457459
IL1R2	0	0.316371		CEBPD	2.48103e-30	0.61038		IGLV3-19	1.80596e-180	0.493927		CD68	2.84792e-298	0.309781
IL1RN	0	0.26033		CFD	1.03328e-88	0.470389		LEF1	6.12583e-201	0.447001		CD72	3.55435e-20	0.390786
ISG15	2.61024e-06	0.782732		CFP	3.13987e-77	0.259429		LINC00926	8.59917e-40	0.412108		CD74	0.000319301	0.744648
KCNJ15	1.01935e-10	0.545014		CLEC12A	0.00302698	0.343555		MAL	2.28724e-94	0.313926		CD79A	0.00733803	0.52862
LCN2	1.06984e-15	0.604899		CLEC4A	9.37046e-31	0.327824		MS4A1	2.94392e-10	0.57589		CD79B	5.00213e-94	0.33427
LILRB3	3.81739e-40	0.286835		CLEC4E	1.17987e-15	0.323589		MTRNR2L12	5.9746e-31	0.740416		CDA	0.886083	0.384597
LMNB1	5.16225e-143	0.275405		CLEC7A	0.0328627	0.465074		MYC	3.26159e-85	0.376497		CEBPD	0	0.865039
LRRK2	2.03218e-83	0.286043		CMTM2	0.145662	0.593116		PRKAR2B	0	0.457546		CFD	0.203551	0.45862
MCEMP1	8.19997e-17	0.409736		CPPED1	6.38768e-79	0.345749		RALGPS2	0	0.570471		CFP	0.0320607	0.30325
MT2A	1.52117e-13	0.629261		CREB5	0.723446	0.30959		RETN	1.37653e-24	0.420008		CLEC12A	1.77539e-20	0.439977
MX1	2.32952e-07	0.335518		CRISPLD2	1.9166e-10	0.26325		SWAP70	1.67054e-101	0.309555		CLEC7A	0	0.546821
NAMPT	1.6134e-90	0.498366		CSF3R	2.24406e-99	1.13561		TCL1A	0.373712	0.5534		CMTM2	7.74869e-68	0.335455
NCF1	0.00019104	0.286776		CST3	0.0137093	0.502649		TRBV20-1	1.96344e-14	0.395224		CPPED1	0.175528	0.418057
NFE2	0.925313	0.376926		CSTA	2.55667e-27	0.318247		TRBV4-2	2.69258e-14	0.330693		CPVL	3.10953e-95	0.304251
PADI4	1.28147e-19	0.292684		CTSS	0	0.459334		TSPAN13	3.44452e-231	0.278833		CREB5	1.92567e-06	0.422489
PI3	1.05453e-203	0.308976		CXCL16	3.42582e-05	0.354287		VPREB3	1.32532e-77	0.392849		CSF3R	0	0.905206
PROK2	1.29414e-21	0.453674		CYBB	0.364299	0.420746						CST3	0	0.746188
PYGL	9.73139e-72	0.264178		CYP1B1	8.08328e-34	0.296072						CST7	0	0.265666
RAB31	3.87578e-27	0.282707		DUSP1	0	0.724272						CSTA	2.94848e-12	0.26526
RETN	1.42686e-17	0.950831		DUSP6	3.06408e-126	0.325077						CTSB	4.842e-45	0.25874
RGS2	9.06678e-88	0.377533		DYSF	8.17575e-30	0.377381						CTSD	1.38755e-70	0.496006
RNF24	2.95338e-13	0.381279		EGR1	1.04406e-51	0.276967						CTSS	3.34023e-06	0.568765
S100A12	1.65395e-11	0.815073		EPHB1	7.7896e-09	0.482525						CTSZ	4.16735e-44	0.428737
S100A8	1.50937e-18	1.11384		FCER1G	6.35612e-103	0.539164						CUX1	3.62258e-57	0.272645
S100A9	1.08938e-156	0.567955		FCGR1A	0.101075	0.582861						CXCR2	0	0.489982
S100P	6.15994e-92	0.537824		FCGR2A	4.06164e-09	0.80109						CYBB	1.57473e-09	0.68282
SAT1	3.03341e-26	0.483964		FCGR3B	0.0299891	1.53975						DMXL2	3.52216e-277	0.321523
SLC25A37	0	0.522052		FCGRT	3.12814e-59	0.325105						DUSP1	4.83632e-19	0.575725
SLC2A3	2.03923e-16	0.279322		FCN1	6.98365e-70	0.701574						DUSP6	2.67875e-07	0.405452
SMIM25	1.1729e-12	0.666917		FGL2	9.24208e-51	0.484939						DYSF	2.27988e-49	0.487441
SOCS3	0	0.250902		FOLR3	1.75301e-211	0.33256						EFHD2	0.00120528	0.725657
TNFSF13B	7.47071e-287	0.432503		FOS	0	0.818509						EGR1	5.20966e-90	0.436342
TXN	1.17041e-33	0.307654		FPR1	1.39932e-12	0.943372						FCER1G	8.30797e-121	0.845045
				FTH1	0	0.872155						FCER2	5.58874e-05	0.320145
				FTL	0	0.750515						FCGR1A	1.82356e-109	0.449666
				G0S2	1.169e-184	0.71086						FCGR2A	2.23575e-302	0.561519
				GK	0.101213	0.386738						FCGR3A	5.76511e-134	0.58818
				GRN	1.72084e-189	0.513339						FCGR3B	0	1.52692
				HBA1	0	0.936349						FCN1	1.19779e-121	0.852492
				HBA2	0	1.31301						FCRL1	6.19058e-20	0.518499
				HBB	0	2.6493						FCRLA	3.53311e-49	0.382928
				HCK	1.23343e-52	0.472624						FFAR2	0	0.497203
				HIST2H2AA4	5.2854e-211	0.309547						FGL2	1.24642e-86	0.516301
				HK3	3.30202e-46	0.387772						FGR	2.16067e-36	0.449062
				HLA-DPA1	1.06681e-44	0.292391						FOS	0	0.727158
				HLA-DQB1	1.10977e-06	0.427756						FP236383.3	3.20948e-273	0.718024
				HLA-DRA	3.32218e-95	0.413179						FP671120.4	0	0.539696
				HLA-DRB1	9.75977e-67	0.310511						FPR1	9.78343e-106	0.8522
				HLA-DRB5	1.30941e-195	0.377866						FPR2	4.02508e-84	0.256761
				HP	3.63485e-23	0.368089						FTH1	5.7121e-237	0.923199
				HSPA1A	7.51677e-221	0.374414						FTL	6.35852e-116	0.729133
				IFI27	0.00490958	0.959286						G0S2	6.48101e-95	0.555865
				IFI30	2.99542e-38	0.861683						GAB2	5.87911e-28	0.29753
				IFI6	2.11524e-30	0.371887						GAPT	3.18951e-97	0.275105
				IFIT1	1.18146e-39	0.754935						GAS7	3.24779e-28	0.318704
				IFIT2	0.0072507	0.818759						GBP1	0	0.368989
				IFIT3	0.000757756	0.824063						GCA	1.85406e-285	0.521868
				IFITM3	5.47466e-71	1.37911						GLUL	2.65048e-200	0.416063
				IGHV1-24	1.2233e-12	0.334408						GNAQ	7.9383e-41	0.282718
				IGHV3-7	0.172359	0.392925						GRN	1.29293e-05	0.471478
				IGKV3-11	0.000751226	0.54088						HCK	0.000259953	0.717394
				IGKV3-15	4.97064e-25	0.26102						HERC5	4.57973e-207	0.466237
				IGKV3OR2-268	0.143445	0.261646						HHEX	1.95065e-12	0.292912
				IGSF6	2.70301e-253	0.765494						HK3	3.21727e-41	0.347676
				IL1B	0.000149059	0.514086						HLA-DMA	8.06822e-12	0.368956
				IL1R2	1.2677e-13	0.391261						HLA-DMB	0.094453	0.405859
				IL1RN	2.54712e-08	0.763643						HLA-DPA1	3.69072e-18	0.344706
				IRAK3	5.21505e-22	0.274128						HLA-DPB1	7.92922e-115	0.511697
				ISG15	2.89351e-26	1.16675						HLA-DQA1	8.50327e-31	0.408574
				KCNJ15	7.93299e-23	0.749281						HLA-DQB1	8.90401e-33	0.520342
				KCTD12	4.28983e-26	0.279099						HLA-DRA	1.08585e-85	0.713022
				LCN2	0.542979	0.374408						HLA-DRB1	4.14596e-15	0.660567
				LGALS2	7.16591e-50	0.251442						HLA-DRB5	2.71315e-20	0.326283
				LILRA2	2.06841e-07	0.399232						HVCN1	0	0.409172
				LILRA5	1.32637e-08	0.672734						IER2	1.48286e-74	0.467078
				LILRB2	6.36903e-71	0.408546						IFI30	2.78714e-19	1.30186
				LILRB3	3.7843e-63	0.557151						IFI44L	0	0.364174
				LMNB1	0.792343	0.467036						IFIT1	0	0.491372
				LMO2	4.46442e-42	0.320303						IFIT2	0	1.04233
				LRP1	5.46489e-22	0.299103						IFIT3	0	1.0139
				LRRC25	0.000179755	0.427561						IFITM3	0	1.77811
				LRRK2	4.70978e-25	0.480677						IGHV3-49	0	0.342182
				LST1	7.31012e-78	0.849374						IGKV2D-29	0	0.321575
				LTF	0.00102336	0.275688						IGSF6	3.73429e-188	0.616976
				LYZ	2.67018e-15	0.811292						IL1RN	0	0.393389
				MAFB	1.01068e-36	0.297499						IRAK3	2.7886e-46	0.299662
				MARCKS	5.80232e-211	0.576249						IRF8	2.98101e-12	0.256684
				MCEMP1	8.57127e-48	0.515491						ISG15	3.38277e-174	0.411063
				MMP9	1.23698e-16	0.384763						ITGAM	1.75143e-62	0.306353
				MNDA	9.43789e-200	1.09203						ITGAX	2.02599e-291	0.323922
				MPEG1	0	0.269738						JAML	5.97369e-09	0.422245
				MS4A1	8.54094e-12	0.379795						KCTD12	1.69495e-32	0.340646
				MS4A6A	4.69581e-07	0.520952						KYNU	0.0946055	0.305422
				MT2A	4.51692e-85	1.22048						LGALS9	0	0.45947
				MX1	0.000664718	0.457432						LILRA5	8.02675e-49	0.567937
				NAIP	2.68194e-179	0.598099						LILRB2	0	0.462754
				NAMPT	3.18577e-07	1.12134						LILRB3	3.23368e-232	0.615028
				NCF1	0	0.80177						LINC00926	2.32392e-26	0.415997
				NCF2	1.9714e-102	0.612						LINC02397	1.71309e-10	0.251824
				NFE2	6.13225e-38	0.354092						LRMDA	0	0.265576
				PGLYRP1	1.67767e-52	0.344645						LRP1	1.37262e-256	0.465869
				PI3	1.02829e-10	0.350358						LRRC25	6.80378e-55	0.264171
				PILRA	0	0.519294						LRRK2	6.22753e-52	0.546826
				PLAUR	1.95604e-252	0.400573						LST1	6.63763e-119	0.889945
				PLBD1	1.1709e-55	0.372451						LY86	0	0.37906
				PROK2	1.56316e-26	0.816935						LYN	1.78997e-09	0.807237
				PSAP	6.60749e-78	0.470054						LYZ	4.14919e-85	0.660439
				PSTPIP2	5.17328e-66	0.298817						MAFB	4.38084e-96	0.372815
				PTAFR	0.29233	0.394426						MARCH1	2.46245e-06	0.599743
				PYGL	8.92778e-05	0.362822						MARCKS	0.00645824	0.559399
				RAB31	1.22793e-108	0.40523						MEGF9	1.68204e-198	0.490491
				RBP7	0.0137717	0.3612						MNDA	1.48254e-79	1.20404
				RETN	1.7483e-05	0.592729						MPEG1	7.71094e-15	0.372437
				RGS2	0	0.755884						MS4A1	9.89364e-188	0.711113
				RNF130	2.71838e-10	0.2697						MS4A6A	0	0.43026
				RNF24	1.67576e-09	0.353707						MT2A	0	1.06364
				S100A12	1.69861e-22	1.52128						MTSS1	0.000164179	0.296381
				S100A8	9.47141e-08	1.68115						MX1	0	0.315807
				S100A9	1.58075e-45	1.59668						MYO1F	8.58019e-134	0.473783
				S100P	6.42424e-129	0.583065						NAIP	6.69117e-76	0.533154
				SAT1	7.88168e-183	0.888226						NAMPT	6.32982e-306	1.36649
				SEC14L1	5.77093e-15	0.345974						NCF2	1.42204e-17	0.693433
				SECTM1	1.92631e-184	0.548155						NEAT1	7.92846e-21	0.574944
				SERPINA1	0.00560713	0.672469						NFKBIA	1.3113e-14	0.378573
				SERPING1	9.67577e-65	0.663074						NINJ1	6.81785e-127	0.259261
				SIRPA	6.92814e-09	0.362407						NRGN	1.08287e-70	0.529697
				SLC11A1	7.94136e-138	0.467014						P2RX5	5.53221e-292	0.314463
				SLC25A37	0.00518669	1.04866						PAX5	0	0.278294
				SLPI	4.78063e-52	0.587503						PILRA	9.2619e-155	0.395605
				SMIM25	3.35689e-76	1.09127						PLAUR	0	0.31949
				SOCS3	1.08106e-162	0.306127						PLBD1	0	0.421239
				SPI1	0	0.91645						PLEK	3.23289e-22	0.627441
				STX11	5.05152e-07	0.327079						PLXDC2	1.80988e-170	0.506008
				TCL1A	2.10059e-19	0.354914						PRAM1	3.68096e-206	0.250469
				TIMP2	3.36866e-06	0.510247						PRF1	7.12526e-97	0.296735
				TMEM176A	3.69203e-05	0.431796						PRKAR2B	2.90873e-150	0.333576
				TMEM176B	1.27473e-127	0.416905						PROK2	1.17661e-83	0.46397
				TNFAIP2	1.72288e-90	0.482137						PSAP	1.01728e-30	0.441604
				TNFSF13B	1.66923e-142	1.00758						PTAFR	7.27232e-66	0.307073
				TXN	0.000384078	0.458678						PTPRE	1.22004e-26	0.395944
				TYMP	1.01964e-131	0.666606						RAB31	5.42183e-43	0.514157
				TYROBP	5.77811e-162	0.903195						RALGPS2	8.09201e-55	0.478973
				VCAN	0.37015	0.55115						RBM47	0	0.348863
												RGS2	1.3219e-40	0.517017
												RNF130	2.43027e-34	0.484677
												RSAD2	0	0.42463
												RUBCNL	2.64455e-158	0.262779
												S100A11	2.6707e-116	1.00995
												S100A12	0	1.07834
												S100A4	4.92838e-56	0.451584
												S100A6	3.89951e-22	0.396649
												S100A8	3.61723e-12	1.64448
												S100A9	1.44945e-20	1.67506
												SAT1	1.16968e-12	1.06302
												SBF2	2.4297e-252	0.295045
												SCIMP	0	0.301968
												SECTM1	5.10542e-308	0.346178
												SERPINA1	0.791682	0.785506
												SERPING1	0	0.297205
												SIGLEC1	0	0.294029
												SLC11A1	1.27335e-163	0.496515
												SLC31A2	1.59148e-138	0.284921
												SLC7A7	5.44179e-300	0.269838
												SLC8A1	0	0.447846
												SMIM25	2.42748e-69	0.446711
												SOD2	1.61005e-57	0.706636
												SPI1	1.28157e-06	1.22104
												SPIB	0	0.477683
												STX11	1.5075e-143	0.328538
												SWAP70	1.61275e-36	0.34621
												SYK	7.87847e-07	0.331052
												TBXAS1	0	0.409534
												TCL1A	6.18288e-156	0.707221
												THEMIS2	2.40082e-41	0.356121
												TIMP1	8.31139e-15	0.39132
												TLR2	1.17829e-39	0.410371
												TLR4	1.45297e-35	0.291267
												TNFAIP2	0	0.605414
												TNFRSF10C	0	0.26488
												TNFRSF1B	0	0.542401
												TNFSF10	4.04845e-24	0.803973
												TNFSF13B	0.00144014	1.05714
												TYMP	5.81858e-10	0.714141
												TYROBP	0	1.06389
												VCAN	2.98533e-96	0.939682
												VCL	1.34584e-169	0.287259
												VNN2	4.83449e-92	0.343135
												VPREB3	8.16442e-69	0.442353
												ZEB2	2.54743e-38	0.858178
