# Supplementary material for: The mechanism underlying B-cell developmental dysfunction in Kawasaki disease based on single-cell transcriptomic sequencing
Source: Front Immunol. 2024 Oct 23;15:1438640. doi: 10.3389/fimmu.2024.1438640 (PMC11537935; doi:10.3389/fimmu.2024.1438640)
Supplement: Supplementary file 12 [file Table2.xlsx]

## Sheet: Sheet1
Downregulated gene lists of KD patients before treatment from four comparsion groups
Downregulated genes in KD_BT_vs_Febrile				Downregulated genes in KD_BT_vs_KD_AT				Downregulated genes in KD_BT_GSE168732_vs_Febrile				Downregulated genes in KD_BT_GSE168732_vs_KD_AT_GSE168732
gene	p_val	avg_log2FC		gene	p_val	avg_log2FC		gene	p_val	avg_log2FC		gene	p_val	avg_log2FC
ABI3	1.9212e-23	-0.362157		AC138123.1	7.42707e-18	-0.599675		ABI3	1.40215e-81	-0.431978		ABCB9	0	-0.292685
AC138123.1	4.49603e-146	-0.278662		ADGRG1	0	-0.409425		ACTB	2.01978e-225	-0.290402		AC012236.1	0	-0.457325
ADGRG1	1.55133e-15	-0.399158		APOO	1.41592e-86	-0.993766		ADGRG1	2.6242e-08	-0.494435		AC233755.1	1.31063e-161	-2.89506
ANXA2	9.89948e-07	-0.256756		ARL15	3.95568e-60	-0.267196		AHNAK	5.94578e-20	-0.436921		ADIPOR1	2.53019e-198	-0.265807
APOO	2.68148e-119	-0.467088		ATXN1	4.77668e-80	-0.262262		AIF1	6.74325e-295	-0.719067		AL133415.1	1.982e-260	-0.282331
C12orf75	0.0495413	-0.261934		BCL2	7.93192e-08	-0.292331		AL627171.2	0	-0.329834		AL133467.1	2.37322e-31	-0.284918
CCL2	0	-0.302388		BEX3	1.28192e-18	-0.294681		ALYREF	0	-0.29878		ALAS2	0.0028643	-0.415408
CCL4	2.11293e-94	-0.521262		C12orf75	8.64964e-101	-0.379212		ANXA1	0	-0.677595		ALG5	0	-0.333476
CCL5	4.53329e-99	-0.676993		CALR	3.75615e-159	-0.353516		ANXA2	2.12281e-88	-0.446035		ANXA2	0	-0.476634
CD8A	2.76637e-27	-0.289248		CCL4	2.14658e-177	-0.622041		ANXA5	2.05948e-189	-0.36575		APOBEC3G	3.19677e-183	-0.262225
CLIC3	6.06939e-53	-0.498661		CCL5	0.750887	-0.765465		AOAH	1.1297e-10	-0.465049		AQP3	5.0527e-46	-0.736716
CRIP1	6.08639e-268	-0.479406		CD38	7.42132e-176	-0.366541		APOBEC3A	8.94407e-16	-0.409127		ARF4	2.38451e-147	-0.690105
CST3	5.20831e-133	-0.32062		CD8B	3.46529e-48	-0.322562		APOBEC3G	4.18585e-59	-0.455451		ATP5MC1	2.04431e-06	-0.350643
CTSW	9.5235e-279	-0.714249		CLIC3	1.40018e-49	-0.6155		BLVRA	1.18264e-59	-0.320542		B4GALT3	7.32773e-88	-0.293121
CX3CR1	7.37169e-09	-0.674303		CMC1	1.11894e-117	-0.263859		C12orf75	7.12737e-130	-0.340028		C12orf75	4.31329e-283	-0.573813
CXCL10	0	-0.369504		CRIP1	2.13042e-52	-0.30669		C1orf21	1.51102e-12	-0.283463		CALR	7.16212e-25	-0.774304
DUSP2	0	-0.347102		CTSW	0	-0.860163		CAPN2	4.29765e-138	-0.259064		CALU	1.43279e-122	-0.273363
FCGR3A	1.08542e-44	-0.288427		CX3CR1	3.73025e-227	-0.57829		CASP1	2.88783e-33	-0.309444		CANX	1.79833e-111	-0.451751
FCRL6	2.44691e-202	-0.285613		CXCR3	1.7772e-23	-0.25067		CCL4	0	-0.918157		CASP3	3.96098e-197	-0.273801
FGFBP2	1.12848e-70	-0.808163		DDOST	4.50951e-10	-0.256033		CCL4L2	0	-0.348193		CCDC167	9.1233e-232	-0.395096
FP236383.3	8.37569e-12	-0.85491		DUSP2	1.07406e-186	-0.51864		CCL5	0.00027808	-1.18612		CD27	1.34809e-67	-0.595072
FP671120.4	8.06013e-53	-1.1783		FCRL6	5.86898e-148	-0.340271		CD14	6.47632e-189	-0.763942		CD320	0	-0.334529
GNLY	0	-0.844533		FGFBP2	0.747458	-0.572543		CD300A	0.000383928	-0.427797		CD38	6.03176e-256	-1.39443
GZMA	0.853014	-0.863173		FKBP11	5.02987e-211	-0.33667		CD300E	2.04635e-16	-0.288986		CDC20	0	-0.273602
GZMB	4.19535e-57	-1.03253		FP236383.3	0	-1.14108		CD63	0.00431591	-0.396426		CDK2AP2	6.96076e-132	-0.365951
GZMH	1.33575e-37	-0.932817		FP671120.4	0	-0.762043		CD68	4.98411e-60	-0.432458		CHPF	0	-0.500211
HOPX	0.264082	-0.415767		GNG11	0	-0.289966		CD8A	2.20377e-197	-0.256138		CISD2	8.15378e-128	-0.364106
IFI27	0	-0.328402		GNLY	5.78588e-19	-0.966397		CDKN1C	0	-0.319449		CITED2	4.61396e-291	-0.286428
IGHA1	8.03233e-14	-0.721616		GRAP2	9.85027e-72	-0.291075		CEBPD	0.00487677	-0.660727		CLPTM1L	0	-0.472146
IGHG1	1.63998e-154	-0.776339		GZMA	9.30887e-235	-0.797711		CFD	4.74545e-39	-0.59233		CPNE5	0	-0.355835
IGHM	7.74119e-27	-0.428574		GZMB	6.58639e-162	-0.886538		CHST12	0	-0.30907		CRELD2	0	-0.57366
IGHV1-2	4.95108e-14	-0.45771		GZMH	3.89755e-24	-0.736398		CLEC12A	2.04735e-22	-0.295279		CYCS	1.44632e-39	-0.503239
IGHV1-46	0	-0.77455		GZMK	3.41e-122	-0.312088		CLIC3	7.53032e-09	-0.64329		CYTOR	0	-0.27241
IGHV3-11	0	-0.306901		HIST1H1D	1.35444e-79	-0.342936		CMC1	0	-0.290269		DCPS	6.1292e-227	-0.433718
IGHV3-21	0	-0.43045		HIST1H2AI	0.000134514	-0.310864		CMIP	0	-0.281062		DDOST	2.68595e-07	-0.769933
IGHV3-23	2.64932e-08	-0.28653		HOPX	1.03513e-66	-0.436713		CPPED1	0.00203203	-0.278224		DEFA3	0	-1.17072
IGHV3-30	0	-0.592656		HSP90B1	8.96704e-148	-0.521884		CPVL	1.01602e-39	-0.324862		DENND5B	0	-0.288182
IGHV3-48	0	-0.591553		IGHA1	9.87082e-06	-1.03066		CRIP1	1.10232e-102	-0.604617		DERL1	0	-0.456232
IGHV3-49	0	-0.603715		IGHG1	2.1601e-273	-0.280416		CST3	2.50157e-173	-0.806001		DERL2	0	-0.435232
IGHV3-66	0.0196906	-0.354046		IGHG2	0	-0.399173		CST7	6.46323e-52	-1.18863		DERL3	6.30395e-16	-0.964997
IGHV3-72	0	-0.909838		IGHM	2.51956e-64	-0.390979		CSTA	0	-0.354463		DNAJB11	5.45131e-08	-0.651505
IGHV3-74	2.26227e-51	-0.580592		IGHV1-46	2.31635e-38	-1.06395		CTSB	3.80669e-27	-0.26873		DNAJB9	0	-0.398715
IGHV4-34	0	-0.638683		IGHV3-15	3.19242e-30	-1.13762		CTSC	6.3398e-59	-0.544141		DNAJC3	0	-0.363937
IGHV4-4	0	-0.319838		IGHV3-21	2.65944e-06	-0.518212		CTSD	9.78835e-37	-0.436544		DUT	1.55715e-99	-0.323016
IGHV4-59	7.46315e-41	-0.318113		IGHV3-23	8.42592e-18	-0.647457		CTSS	0.526115	-0.578238		EAF2	2.38765e-84	-0.367814
IGHV4-61	1.22468e-292	-0.613592		IGHV3-30	6.13832e-21	-0.584891		CTSW	2.08497e-228	-0.968533		EDEM1	0	-0.266668
IGHV5-10-1	0	-0.584888		IGHV3-48	0	-0.484037		CTSZ	0	-0.280942		EDEM2	0	-0.359224
IGKC	8.89668e-52	-0.322127		IGHV3-72	3.71047e-109	-0.901975		CX3CR1	6.88874e-37	-0.923922		ELL2	1.30962e-184	-0.375697
IGKV1-12	1.06222e-163	-0.36265		IGHV3-74	4.4252e-75	-0.35503		CXCL10	0	-0.340033		ERLEC1	2.46349e-24	-0.480082
IGKV1-16	0	-0.294213		IGHV4-31	7.9644e-228	-1.22799		DNAJC1	6.12967e-95	-0.26523		FABP5	0	-0.437648
IGKV1-27	0	-0.591469		IGHV4-59	9.08779e-17	-0.781939		DUSP2	3.04113e-65	-0.32424		FAM30A	0	-0.339035
IGKV1-39	2.56887e-108	-0.628526		IGHV4-61	2.95467e-12	-0.861116		DUSP6	6.7844e-54	-0.420048		FKBP11	3.52433e-207	-1.58949
IGKV1-5	1.95232e-15	-0.583968		IGHV5-10-1	8.96836e-157	-1.23883		DYSF	2.71741e-31	-0.298865		FKBP2	0	-0.739289
IGKV1-6	0	-0.425922		IGKC	5.43927e-40	-0.511587		EFHD2	1.01752e-60	-0.658574		GAPDH	6.51096e-39	-0.369618
IGKV1-8	4.87465e-116	-0.570607		IGKV1-12	7.21839e-20	-1.61123		EGR1	0	-0.363661		GAS6	0	-0.459551
IGKV2-29	0	-1.10747		IGKV1-16	0	-1.18335		EOMES	0	-0.276845		GGH	1.76975e-131	-0.305665
IGKV2-30	0	-1.12098		IGKV1-27	2.07556e-57	-0.282125		EXT1	0	-0.301498		GLCCI1	0	-0.380077
IGKV3-11	6.66251e-09	-0.389823		IGKV1-5	0.00916771	-1.06364		FCER1G	0	-0.693054		GMPPA	0	-0.258384
IGKV3-20	0	-0.877202		IGKV1-9	0	-1.17314		FCGR1A	4.52958e-31	-0.34415		GMPPB	2.10099e-229	-0.517817
IGLC2	6.33005e-175	-0.424605		IGKV2-30	1.90771e-285	-0.315159		FCGR3A	4.47292e-51	-0.616622		GNG7	1.69423e-169	-0.279996
IGLV1-36	7.97428e-270	-0.29227		IGKV2D-29	3.92337e-45	-0.27006		FCN1	0.664728	-0.740338		H2AFZ	2.00564e-09	-0.452738
IGLV1-44	0	-0.41035		IGLC1	1.64054e-25	-0.272685		FCRL6	2.47029e-91	-0.359552		HBA1	0	-1.59966
IGLV1-47	0	-0.529119		IGLC2	1.32624e-79	-0.321312		FGFBP2	2.10489e-61	-1.11412		HBA2	1.1483e-112	-1.90492
IGLV2-14	1.97773e-19	-0.658253		IGLV1-40	2.58053e-80	-0.999217		FGL2	9.14248e-264	-0.514282		HBB	3.33591e-60	-2.31829
IGLV2-23	0	-0.839145		IGLV1-44	0	-0.761001		FGR	8.69206e-88	-0.437435		HDLBP	0	-0.763063
IGLV3-1	0	-0.773813		IGLV1-47	1.85385e-226	-0.730019		FNDC3B	0	-0.291677		HERPUD1	1.23489e-46	-0.788093
IGLV3-10	0	-0.446223		IGLV1-51	2.17376e-59	-0.61422		FOS	2.20645e-88	-0.358015		HIST1H1E	0	-0.392681
IGLV3-9	0	-0.661754		IGLV2-11	0.568005	-0.778565		FP236383.3	0	-2.59168		HIST1H4C	0.13325	-0.360939
IGLV6-57	0	-0.652641		IGLV2-14	5.69289e-153	-1.17054		FP671120.4	0	-2.1231		HM13	1.22163e-272	-1.20182
IGLV7-46	0	-1.20762		IGLV2-23	0	-0.455413		FPR1	8.05867e-53	-0.297047		HMGA1	3.81094e-45	-0.262926
IGLV8-61	0.000156254	-0.507142		IGLV2-8	7.04088e-96	-0.562763		FTH1	6.78938e-141	-0.349211		HMGB2	9.95802e-31	-0.273507
IL2RB	8.10614e-168	-0.331419		IGLV3-1	0	-0.563507		FTL	7.2948e-100	-0.602005		HSP90B1	2.00853e-181	-1.25621
IL32	0	-0.595412		IGLV3-10	0	-0.310839		GAPDH	0	-0.539007		HSPA13	1.0423e-177	-0.344285
JCHAIN	4.28262e-21	-0.261547		IGLV3-16	1.0278e-186	-0.462154		GBP1	4.32382e-71	-0.454102		HSPA5	6.1164e-188	-1.3256
KLRB1	1.54004e-25	-0.483208		IGLV3-19	0.00257554	-0.26779		GBP5	0.000162586	-0.645958		HSPD1	1.29579e-46	-0.271729
KLRD1	9.17392e-28	-0.701459		IGLV3-25	0.0281958	-1.20148		GCH1	0	-0.408263		HSPE1	6.32678e-121	-0.415593
KLRF1	1.43671e-06	-0.259417		IGLV3-27	0	-1.80506		GNLY	3.96821e-238	-1.48899		HYOU1	0	-0.46451
KLRG1	8.51396e-158	-0.326449		IGLV5-45	7.90851e-96	-0.257534		GRN	4.99705e-17	-0.484216		IDH2	8.6013e-97	-0.493984
KLRK1	6.63799e-162	-0.366369		IGLV6-57	1.31012e-42	-0.51302		GZMA	2.43871e-69	-1.30125		IFI27	0	-0.314822
LAG3	0	-0.31382		IGLV7-46	0	-0.363088		GZMB	8.87931e-23	-1.45246		IFNG-AS1	0	-0.266173
LAIR2	3.87253e-230	-0.364046		IL2RB	8.10849e-155	-0.465134		GZMH	1.16181e-50	-1.29093		IGHA1	5.99476e-213	-2.56669
LGALS1	8.53169e-77	-0.318376		IL32	0	-0.60625		GZMK	0	-0.353736		IGHA2	1.43477e-186	-0.789311
LGALS2	2.30691e-29	-0.334078		ITGB1	0.00110435	-0.295197		H1FX	0.0971109	-0.491622		IGHG1	0	-2.55963
MATK	2.92606e-190	-0.32472		JCHAIN	2.09972e-16	-0.640001		HERC5	0	-0.549985		IGHG2	1.21315e-184	-0.581731
MYOM2	1.41593e-36	-0.398794		JUN	1.81419e-35	-0.325424		HIST1H1E	9.63167e-106	-0.274847		IGHG3	1.78873e-31	-0.538882
NKG7	4.81934e-09	-1.14599		KLRB1	3.15141e-22	-0.500957		HIST1H4H	0	-0.39644		IGHG4	7.50821e-38	-1.08694
PRF1	0.00540051	-0.981571		KLRC1	6.40896e-165	-0.297919		HOPX	2.84611e-43	-0.588637		IGHM	0	-1.34214
PRSS23	1.15428e-208	-0.259936		KLRC2	9.15155e-40	-0.333472		HSPA6	1.52567e-05	-0.29445		IGHV1-14	8.69408e-52	-0.500941
PTGDS	7.85552e-83	-0.475955		KLRD1	0	-0.715836		ID2	8.72585e-141	-0.418533		IGHV1-18	3.27441e-07	-3.40247
PYHIN1	7.46741e-261	-0.290604		KLRF1	2.91828e-95	-0.356132		IFI27	0	-1.52018		IGHV1-2	2.38149e-152	-1.64637
RBFOX2	2.73673e-51	-0.57532		KLRG1	3.49927e-81	-0.316235		IFI30	2.03006e-201	-0.585263		IGHV1-24	2.12721e-282	-1.60727
S1PR5	2.20848e-06	-0.38944		KLRK1	2.84019e-15	-0.497226		IFI44L	8.74313e-05	-0.354286		IGHV1-3	1.564e-118	-2.96001
SAMD4A	0	-0.255279		LAG3	0	-0.281538		IFI6	1.42118e-286	-0.665873		IGHV1-45	0.00222393	-0.871329
SH2D2A	0.0146241	-0.356058		LAIR2	1.20859e-71	-0.457192		IFIT1	0	-0.453038		IGHV1-46	4.59176e-79	-1.6191
SLAMF7	9.66317e-206	-0.273303		LIME1	3.24367e-13	-0.367383		IFIT2	0	-0.537235		IGHV1-69D	1.14915e-12	-1.8022
SPON2	8.92257e-101	-0.784242		LINC00299	6.07071e-29	-0.266715		IFIT3	1.03935e-137	-0.331103		IGHV2-26	0	-1.66586
TBX21	1.56223e-205	-0.452102		LINC01619	0	-0.313137		IFITM3	5.05503e-263	-0.464978		IGHV2-5	0	-3.05488
TRBC1	5.52408e-15	-0.318497		MATK	1.34236e-19	-0.400666		IGHG1	2.53556e-05	-0.736377		IGHV3-11	0	-2.41176
TRDV2	0	-0.605265		MTURN	7.17975e-232	-0.254024		IGHV1-46	1.88907e-06	-0.413059		IGHV3-15	0	-0.677129
TRGV2	4.81902e-149	-0.270946		MYBL1	1.29618e-05	-0.378958		IGHV3-43	0	-0.363947		IGHV3-21	1.33981e-112	-1.65278
TRGV9	6.03305e-33	-0.571904		MYDGF	3.77524e-66	-0.25229		IGHV3-48	0	-0.665293		IGHV3-23	5.2289e-74	-1.83182
WARS	2.44413e-50	-0.261346		MYL9	4.26685e-222	-0.269285		IGHV3-53	3.73708e-105	-0.408818		IGHV3-30	0	-2.22895
XBP1	2.06674e-53	-0.290766		MZB1	0.900649	-0.41146		IGHV3-64D	0	-0.70686		IGHV3-33	6.64466e-236	-2.68305
ZNF683	7.14885e-163	-0.255455		NKG7	5.66153e-198	-0.907319		IGHV3-66	0	-0.497366		IGHV3-43	4.63296e-258	-0.992263
				NRGN	1.5162e-146	-0.388869		IGHV3-7	6.50157e-40	-0.468942		IGHV3-48	2.28407e-13	-1.745
				NUCB2	0	-0.30027		IGHV3-72	3.94293e-63	-0.775635		IGHV3-53	0	-1.5883
				P4HB	2.83809e-44	-0.25963		IGHV3-74	4.90255e-50	-0.375196		IGHV3-66	5.28095e-296	-1.17153
				PDE4D	3.25322e-144	-0.28058		IGHV4-59	4.64656e-109	-0.610786		IGHV3-7	7.04683e-108	-1.07375
				PDIA4	0	-0.329343		IGHV4-61	0	-0.887334		IGHV3-72	8.57808e-09	-2.72871
				PEBP1	4.17e-180	-0.318841		IGKV1-12	0	-0.714186		IGHV3-74	1.1192e-52	-2.79956
				PLCB1	7.46738e-15	-0.273072		IGKV1-39	0	-1.1149		IGHV4-28	1.33884e-74	-0.563312
				PPBP	0	-0.410736		IGKV1-5	0	-0.45843		IGHV4-31	2.51482e-12	-1.50852
				PPIB	2.19824e-48	-0.300719		IGKV1D-33	1.68595e-35	-0.258152		IGHV4-34	0	-2.50682
				PRF1	0	-0.95139		IGKV2-29	0	-0.58981		IGHV4-39	0.193393	-1.33462
				PRSS23	0	-0.347511		IGKV3-11	2.26289e-115	-0.345501		IGHV4-4	0	-0.836011
				PYHIN1	8.83801e-115	-0.586469		IGKV3-20	7.74762e-287	-0.469898		IGHV4-59	1.25905e-13	-0.816907
				RAP1GAP2	1.19577e-26	-0.274446		IGLV1-44	0	-0.380504		IGHV4-61	0	-0.295067
				RBFOX2	0	-1.30027		IGLV1-47	0	-0.954159		IGHV5-10-1	0	-1.89327
				RORA	1.93699e-57	-0.449628		IGLV2-14	0	-0.424939		IGHV5-51	0	-3.07146
				S100B	3.57013e-151	-0.259168		IGLV2-23	4.08873e-79	-0.283454		IGHV6-1	4.59584e-233	-0.63094
				S1PR5	2.04177e-85	-0.467476		IGLV3-9	1.15762e-113	-0.433726		IGHV7-4-1	0	-1.88566
				SEC11C	1.20473e-135	-0.329067		IGLV7-46	0	-1.2712		IGKC	0	-2.4125
				SH2D1B	6.50904e-131	-0.274861		IGLV8-61	2.68896e-79	-0.320764		IGKV1-16	0	-3.02867
				SH2D2A	5.99394e-286	-0.488217		IGSF6	2.11246e-68	-0.278518		IGKV1-17	0.198281	-2.27696
				SPARC	1.09348e-34	-0.276835		IL1RN	3.54009e-83	-0.259147		IGKV1-27	1.39753e-19	-2.64401
				SPON2	1.15899e-137	-0.773167		IL2RB	0	-0.432874		IGKV1-39	5.92819e-58	-1.73595
				SSR4	6.2942e-73	-0.331402		IL32	7.50847e-146	-0.672475		IGKV1-5	1.54148e-89	-3.15503
				TBX21	4.16087e-39	-0.482398		ISG15	8.32032e-168	-0.51487		IGKV1-6	6.14574e-269	-1.87608
				TENT5C	7.40803e-148	-0.278393		ITGB1	3.75696e-78	-0.319757		IGKV1-9	0.0480784	-3.61906
				TGFBR3	5.80276e-23	-0.45612		KLRB1	7.23077e-16	-0.739263		IGKV1D-12	6.27112e-18	-0.486146
				THEMIS	2.81383e-19	-0.267769		KLRC1	3.99688e-15	-0.283627		IGKV1D-13	5.37392e-132	-2.12381
				TOX	1.63778e-25	-0.289283		KLRD1	3.21878e-05	-0.969817		IGKV1D-39	0.000230599	-1.42663
				TRBC1	0.31084	-0.372432		KLRG1	0	-0.493999		IGKV1D-43	5.69318e-231	-2.95477
				TRBV20-1	4.18124e-190	-0.267857		LAG3	0	-0.499406		IGKV1D-8	2.78734e-60	-0.505119
				TRDC	3.02386e-108	-0.326501		LAIR2	0	-0.418763		IGKV2-24	0.0161416	-1.07564
				TRDV2	0	-0.536814		LAP3	3.65521e-65	-0.356291		IGKV2-30	0.190641	-0.917375
				TRGV9	0	-0.486455		LGALS1	0	-0.751153		IGKV2D-40	8.67861e-49	-0.640285
				TUBB1	2.0899e-107	-0.275738		LGALS2	6.60637e-35	-0.821215		IGKV3-11	0	-1.10155
				TXNDC5	9.65692e-09	-0.559736		LGALS3	1.33258e-71	-0.32295		IGKV3-15	0	-1.7958
				WWOX	3.24066e-22	-0.31828		LILRA5	9.90593e-202	-0.340456		IGKV3-20	2.1451e-38	-3.00839
				XBP1	2.14688e-169	-0.464433		LILRB2	0.69715	-0.286789		IGKV3D-11	2.39201e-241	-0.596293
				XCL2	6.86042e-56	-0.277139		LST1	0	-0.387894		IGKV4-1	0	-2.94804
								LYZ	0	-0.865185		IGLC2	0	-1.67841
								MAFB	1.92362e-77	-0.479633		IGLC3	0	-1.77451
								MAN1A1	0	-0.279757		IGLV10-54	4.51441e-308	-1.3198
								MARCKS	8.43299e-174	-0.373095		IGLV1-36	7.10708e-94	-1.48897
								MATK	1.53555e-35	-0.368061		IGLV1-40	4.7882e-262	-2.31813
								MNDA	4.54607e-203	-0.440692		IGLV1-44	1.33305e-71	-2.34546
								MPEG1	1.28559e-05	-0.250939		IGLV1-47	9.07726e-92	-4.10458
								MS4A6A	1.1829e-150	-0.510428		IGLV1-51	8.16468e-126	-2.23058
								MS4A7	7.44727e-05	-0.32911		IGLV2-11	0	-1.96861
								MT2A	2.04142e-37	-0.361598		IGLV2-14	1.94769e-133	-2.79913
								MX1	3.10707e-75	-0.339077		IGLV2-18	2.07842e-08	-1.11625
								MYO1F	6.7286e-16	-0.4023		IGLV2-23	1.79269e-221	-1.63398
								MYOM2	4.26087e-08	-0.445808		IGLV2-5	0	-0.654294
								NKG7	4.57213e-18	-1.76305		IGLV2-8	0	-3.44492
								NPC2	1.56119e-14	-0.319677		IGLV3-1	0	-2.70751
								OAS1	1.85034e-11	-0.294643		IGLV3-10	0	-2.30762
								ODF3B	0	-0.347003		IGLV3-19	1.68411e-07	-2.432
								OTOF	0	-0.362157		IGLV3-21	4.52434e-196	-2.5811
								PILRA	9.00535e-146	-0.339307		IGLV3-25	3.94442e-162	-2.51348
								PLBD1	3.56416e-303	-0.285356		IGLV3-27	2.42113e-59	-2.7405
								PLEK	4.8167e-96	-0.467508		IGLV3-9	7.45727e-116	-3.64252
								PLXDC2	1.39367e-17	-0.355187		IGLV4-69	0	-0.264463
								PRDM1	3.74461e-116	-0.288074		IGLV6-57	0	-1.91773
								PRF1	2.19284e-102	-1.35364		IGLV7-43	2.22327e-117	-1.88309
								PRSS23	5.23244e-54	-0.378989		IGLV8-61	0	-1.26725
								PSAP	1.12584e-28	-0.38103		IGLV9-49	8.09895e-130	-0.644561
								PSME2	1.29572e-220	-0.372066		IGLVI-70	6.77738e-45	-0.399412
								PTGDS	5.75455e-59	-0.674381		IRF4	0	-0.666844
								PTGER2	1.50658e-158	-0.306017		ISOC2	2.96852e-232	-0.272913
								PTMS	0	-0.273098		ITGB1	6.19547e-233	-0.361514
								PTPRE	1.80735e-35	-0.288914		ITGB7	1.06739e-197	-0.526459
								PYHIN1	3.9122e-106	-0.416462		ITM2C	0.311716	-1.13139
								RHOC	0	-0.37205		JCHAIN	0	-2.17759
								RNF130	7.00641e-71	-0.303782		JUN	0	-0.275997
								RRAS	0	-0.251137		KDELR1	1.77744e-179	-0.499315
								RSAD2	0	-0.574686		KDELR2	2.4422e-06	-0.631628
								S100A11	5.17122e-150	-0.427062		KPNA2	0	-0.29324
								S100A12	0	-0.314857		LDHA	0.00352069	-0.250458
								S100A4	0	-0.918243		LIME1	0	-0.61162
								S100A6	0	-0.639194		LMAN1	1.33838e-275	-0.751906
								S100A8	7.601e-172	-0.256393		LMAN2	2.40269e-209	-0.728125
								S100A9	0	-0.548641		LRRC59	0	-0.43955
								S1PR5	1.01078e-115	-0.525527		MAN1A1	0	-0.567832
								SAMD4A	0	-0.273578		MANEA	0	-0.369654
								SBF2	0	-0.299261		MANF	0	-1.03442
								SECTM1	1.38112e-197	-0.475075		MEI1	1.57618e-301	-0.379073
								SERPINA1	1.1713e-227	-0.778012		MLEC	0	-0.563961
								SERPING1	2.32059e-10	-0.570383		MTDH	5.08434e-21	-0.294054
								SH2D2A	1.05568e-59	-0.423911		MTRNR2L12	1.64907e-68	-0.727455
								SIGLEC1	1.39926e-17	-0.474955		MYDGF	2.00716e-26	-0.94375
								SLAMF7	0	-0.416535		MZB1	0	-2.13187
								SLC11A1	0	-0.255425		NANS	0	-0.408669
								SLC7A7	0.864603	-0.305447		NCLN	0	-0.250256
								SLC8A1	0.014798	-0.377024		NUCB2	6.48083e-199	-0.467167
								SMCO4	1.53162e-30	-0.258924		OSTC	1.96153e-131	-0.902742
								SPON2	0	-0.967483		P4HB	2.69134e-97	-0.862145
								STOM	1.30683e-21	-0.401757		PDIA4	9.17726e-130	-1.31727
								STX11	0.0183712	-0.374994		PDIA6	2.30209e-23	-0.786257
								STXBP2	7.38896e-29	-0.585392		PEBP1	0.316008	-0.477356
								TBX21	2.17363e-289	-0.646554		PIM2	0	-0.629048
								TCF7L2	0	-0.268155		PLPP5	0	-0.364973
								TGFBR3	0	-0.347827		POU2AF1	0	-0.542973
								TIMP1	1.89266e-217	-0.36391		PPIB	2.56649e-128	-0.789367
								TLN1	5.61055e-23	-0.353592		PRDM1	0	-0.485135
								TMEM176A	7.11933e-16	-0.488908		PRDX4	3.80647e-66	-0.658612
								TMEM176B	0	-0.434829		PREB	0	-0.534847
								TNFAIP2	1.14674e-77	-0.297517		PSMA3	1.64801e-27	-0.329232
								TNFRSF1B	2.11249e-62	-0.345285		PSMB2	9.99273e-182	-0.501864
								TNFSF10	1.72383e-30	-0.393234		PSME2	0.318018	-0.356648
								TNFSF13B	0	-0.288552		PTTG1	3.15923e-239	-0.480768
								TPST2	1.36816e-23	-0.314546		RPA3	1.15278e-220	-0.251514
								TRDC	4.5554e-80	-0.27039		RPL22L1	3.56511e-52	-0.528278
								TRDV2	0	-0.82807		RPN1	1.14745e-62	-0.683522
								TRGV2	0	-0.294635		RPN2	2.95847e-09	-0.719435
								TRGV9	1.93035e-232	-0.804053		RRBP1	0	-0.597971
								TTC38	0	-0.326876		SAR1B	0	-0.420363
								TYMP	1.94746e-11	-0.539961		SDF2L1	0	-1.29733
								TYROBP	0	-0.822228		SEC11C	6.81135e-188	-1.72915
								UBE2S	0	-0.305588		SEC13	8.46771e-132	-0.471011
								VCAN	8.85584e-82	-0.571288		SEC24D	0	-0.419966
								WARS	5.43425e-188	-0.471125		SEC61A1	3.10485e-244	-0.591882
								XBP1	2.25611e-246	-0.340258		SEC61B	9.26995e-21	-0.71043
								ZEB2	0.629008	-0.353662		SEC61G	0.040838	-0.706522
								ZNF683	0	-0.406385		SEL1L3	0	-0.543916
								ZSWIM6	0	-0.276228		SELENOS	0	-0.63394
												SIL1	0	-0.257343
												SLAMF7	0	-0.718334
												SLC25A39	2.7265e-253	-0.453387
												SLC35B1	0	-0.417241
												SLC38A5	0	-0.393456
												SLC44A1	0	-0.311201
												SPATS2	0	-0.389716
												SPCS2	1.01648e-164	-1.11623
												SPCS3	1.07019e-87	-1.16041
												SRM	0	-0.540815
												SRPRB	0	-0.454932
												SSR1	4.53241e-72	-0.49737
												SSR3	7.64542e-219	-1.44376
												SSR4	4.96663e-124	-1.36245
												ST6GALNAC4	0	-0.520836
												STMN1	0.0935187	-0.58028
												STOML2	1.08014e-154	-0.290001
												STT3A	1.09988e-166	-0.510084
												SUB1	5.7965e-132	-1.14985
												TENT5C	0	-1.23417
												TIMM17A	2.29382e-171	-0.333701
												TMED10	0.662083	-0.537466
												TMED2	0.645225	-0.443613
												TMED9	9.37271e-183	-0.800316
												TMEM208	0	-0.470536
												TMEM258	1.19171e-06	-0.606156
												TNFRSF13B	9.82482e-236	-0.330749
												TNFRSF17	0	-1.33408
												TOR3A	0	-0.258895
												TP53INP1	0	-0.296137
												TPD52	0	-0.306613
												TRAM1	6.01609e-35	-0.377122
												TUBA1B	1.75957e-09	-0.457456
												TUBB	5.06231e-05	-0.41361
												TUBB4B	9.06632e-291	-0.319109
												TXN	7.91388e-128	-0.438508
												TXNDC11	0	-0.869038
												TXNDC15	9.03459e-118	-0.359301
												TXNDC5	0	-1.33919
												TYMS	0	-0.531323
												UAP1	0	-0.57049
												UBA5	0	-0.263434
												UBB	1.39895e-07	-0.368427
												UBE2C	0	-0.295515
												UBE2G1	2.20173e-190	-0.263627
												UBE2J1	9.15408e-114	-1.11687
												VOPP1	3.60705e-90	-0.337444
												XBP1	3.15291e-192	-1.61122
												YIF1A	7.51888e-213	-0.312403
												ZBP1	0.0525247	-0.331772
												ZBTB38	0	-0.250005
